# Supplementary material for: Metagenomics workflow for hybrid assembly, differential coverage binning, metatranscriptomics and pathway analysis (MUFFIN)
Source: PLoS Comput Biol. 2021 Feb 9;17(2):e1008716. doi: 10.1371/journal.pcbi.1008716 (PMC7899367; doi:10.1371/journal.pcbi.1008716)
Supplement: S1 Table — (XLSX) [file pcbi.1008716.s001.xlsx]

## Sheet: Feuil1
Task	Software	Version	Reference
QC Illumina	fastp	0.20.0	[1]
QC ont	Filtlong	0.2.0	[2]
metagenomic composition of ont	sourmash	2.0.1	[3]
Hybrid assembly	metaSPAdes	3.13.2	[4,5,6 ]
	Unicycler	0.4.7	[7]
Long read assembly	metaFlye	2.8	[8,9]
polishing	Racon	1.4.13	[10]
	medaka	1.0.3	[11]
	Pilon	1.23	[12]
mapping	minimap2	2.17	[13]
	BWA	0.7.17	[14]
	SAMtools	1.9	[15]
retrieve reads mapped to contig	seqtk	1.3	[16]
Binning	MetaBAT2	2.13	[17]
	MaxBin2	2.2.7	[18]
	CONCOCT	1.1.0	[19]
	MetaWRAP	1.3	[20]
QC binning	CheckM	1.1.3	[21]
Taxonomic classification	sourmash using the	sourmash:2.0.1	[3,22]
	GTDB-DataBase	GTDB is version R89
Annotations (bins and RNA-seq)	eggNOG	eggNOG db v5.0	[23,24]
		eggNOG mapper v2.0.1
De novo transcript and quantification	Trinity	2.9.1	[25]
	Salmon	1.0	[26]
References:
1. Chen, S., Zhou, Y., Chen, Y. & Gu, J. fastp: an ultra-fast all-in-one FASTQ preprocessor. Bioinformatics 34, i884–i890 (2018).
2. Wick, R. rrwick/Filtlong. (2020).
3. Brown, C. & Irber, L. sourmash: a library for MinHash sketching of DNA. Journal of Open Source Software https://joss.theoj.org (2016) doi:10.21105/joss.00027.
4. Bankevich, A. et al. SPAdes: A New Genome Assembly Algorithm and Its Applications to Single-Cell Sequencing. Journal of Computational Biology 19, 455–477 (2012).
5. Antipov, D., Korobeynikov, A., McLean, J. S. & Pevzner, P. A. hybridSPAdes: an algorithm for hybrid assembly of short and long reads. Bioinformatics 32, 1009–1015 (2016).
6. Nurk, S., Meleshko, D., Korobeynikov, A. & Pevzner, P. A. metaSPAdes: a new versatile metagenomic assembler. Genome Res. 27, 824–834 (2017).
7. Unicycler: Resolving bacterial genome assemblies from short and long sequencing reads. https://journals.plos.org/ploscompbiol/article?id=10.1371/journal.pcbi.1005595.
8. Kolmogorov, M., Yuan, J., Lin, Y. & Pevzner, P. A. Assembly of long, error-prone reads using repeat graphs. Nat Biotechnol 37, 540–546 (2019).
9. Kolmogorov, M., Rayko, M., Yuan, J., Polevikov, E. & Pevzner, P. metaFlye: scalable long-read metagenome assembly using repeat graphs. bioRxiv 637637 (2019) doi:10.1101/637637.
10. Vaser, R., Sović, I., Nagarajan, N. & Šikić, M. Fast and accurate de novo genome assembly from long uncorrected reads. Genome Res. 27, 737–746 (2017).
11. nanoporetech/medaka. (Oxford Nanopore Technologies, 2020).
12. Pilon: An Integrated Tool for Comprehensive Microbial Variant Detection and Genome Assembly Improvement. https://journals.plos.org/plosone/article?id=10.1371/journal.pone.0112963.
13. Li, H. Minimap2: pairwise alignment for nucleotide sequences. Bioinformatics 34, 3094–3100 (2018).
14. Li, H. & Durbin, R. Fast and accurate short read alignment with Burrows–Wheeler transform. Bioinformatics 25, 1754–1760 (2009).
15. Li, H. et al. The Sequence Alignment/Map format and SAMtools. Bioinformatics 25, 2078–2079 (2009).
16. Li, H. lh3/seqtk. (2020).
17. MetaBAT, an efficient tool for accurately reconstructing single genomes from complex microbial communities [PeerJ]. https://peerj.com/articles/1165/.
18. Wu, Y.-W., Tang, Y.-H., Tringe, S. G., Simmons, B. A. & Singer, S. W. MaxBin: an automated binning method to recover individual genomes from metagenomes using an expectation-maximization algorithm. Microbiome 2, 26 (2014).
19. Alneberg, J. et al. Binning metagenomic contigs by coverage and composition. Nat Methods 11, 1144–1146 (2014).
20. Uritskiy, G. V., DiRuggiero, J. & Taylor, J. MetaWRAP—a flexible pipeline for genome-resolved metagenomic data analysis. Microbiome 6, 158 (2018).
21. Parks, D. H., Imelfort, M., Skennerton, C. T., Hugenholtz, P. & Tyson, G. W. CheckM: assessing the quality of microbial genomes recovered from isolates, single cells, and metagenomes. Genome Res. 25, 1043–1055 (2015).
22. Parks, D. H. et al. A standardized bacterial taxonomy based on genome phylogeny substantially revises the tree of life. Nat Biotechnol 36, 996–1004 (2018).
23. Huerta-Cepas, J. et al. Fast Genome-Wide Functional Annotation through Orthology Assignment by eggNOG-Mapper. Mol Biol Evol 34, 2115–2122 (2017).
24. Huerta-Cepas, J. et al. eggNOG 5.0: a hierarchical, functionally and phylogenetically annotated orthology resource based on 5090 organisms and 2502 viruses. Nucleic Acids Res 47, D309–D314 (2019).
25. Haas, B. J. et al. De novo transcript sequence reconstruction from RNA-seq using the Trinity platform for reference generation and analysis. Nat Protoc 8, 1494–1512 (2013).
26. Patro, R., Duggal, G., Love, M. I., Irizarry, R. A. & Kingsford, C. Salmon provides fast and bias-aware quantification of transcript expression. Nat Methods 14, 417–419 (2017).
